# Supplementary material for: Development of a Polymicrobial Checkerboard Assay as a Tool for Determining Combinatorial Antibiotic Effectiveness in Polymicrobial Communities
Source: Antibiotics (Basel). 2023 Jul 20;12(7):1207. doi: 10.3390/antibiotics12071207 (PMC10376321; doi:10.3390/antibiotics12071207)
Supplement: Supplementary file 1 [file antibiotics-12-01207-s001.zip]

Archive with 1 entries (1 files):
- antibiotics-2452840-supplementary.pdf
